# Supplementary material for: Endothelial Effects in the Elderly: Fibroblast Regulation in Soft Tissue Healing
Source: J Cell Physiol. 2025 Oct 3;240(10):e70099. doi: 10.1002/jcp.70099 (PMC12492783; doi:10.1002/jcp.70099)
Supplement: Supplementary file 1 — Table S1: List of antibodies and dilutions applied in immunocytochemical staining. [file JCP-240-0-s001.xlsx]

## Sheet: Tabelle1
	Supplementary information
	Table S1
	List of Antibodies and Dilutions applied in Immunocytochemical Staining
		First antibodies
	Rabbit anti Factor VIII related Antigen (no. A00059-0007,
	ScyTek Laboratories Inc., West Logan, USA)
	Mouse anti-α-SMA (1:800, no. A2547, Sigma, St. Louis, USA)
	Mouse anti Ki-67/MIB-1 (no. N1633, Dakocytomation, Glostrup,
	Denmark)
	Secondary antibodies
	Cy3TM-conjugated goat anti-rabbit (1:200, no. 111-166-045,
	Dianova / Biozol, Hamburg, Germany)
	Goat anti mouse Alexa Fluor® 488 (1:100, no. 115-545-003,
	Jackson Immuno Research Laboratories, West Grove, USA)
