# Supplementary material for: Endothelial Effects in the Elderly: Fibroblast Regulation in Soft Tissue Healing
Source: J Cell Physiol. 2025 Oct 3;240(10):e70099. doi: 10.1002/jcp.70099 (PMC12492783; doi:10.1002/jcp.70099)
Supplement: Supplementary file 2 — Table S2: List of gene names, abbreviations and assay ID of TaqManTM FAM/MGB probes applied in quantitative real‐time polymerase chain reaction. [file JCP-240-0-s002.xlsx]

## Sheet: Tabelle1
	Supplementary information
	Table S2
	List of Gene names, Abbreviations and Assay ID of
	TaqManTM FAM/MGB Probes applied in
	Quantitative Real-Time Polymerase Chain Reaction
	Gene name [abbrev.]		Assay ID
	P16		Hs00923894_m1
	P21		Hs00355782_m1
	P38		Hs00176247_m1
	P53		Hs01034249_m1
	Vimentin [VIM]		Hs00185584_m1
	Fibronectin 1 [FN1]		Hs00365052_m1
	Collagen 1A1 [COL1A1]		Hs00164004_m1
	Collagen 3A1 [Col3A1]		Hs00943809_m1
	Interleukin-6 [IL-6]		Hs00985639_m1
	Interleukin-8 [IL-8]		Hs00174103_m1
	Monocyte chemoattractant
	protein-1 [MCP-1]		Hs00234140_m1
	Vascular endothelial growth
	factor [VEGFA]		Hs00900055_m1
	Glyceraldehyde-3-phosphate
	dehydrogenase [GAPDH]		Hs99999905_m1
